# Supplementary material for: On the developmental origin of intrinsic honesty
Source: PLoS One. 2020 Sep 10;15(9):e0238241. doi: 10.1371/journal.pone.0238241 (PMC7482926; doi:10.1371/journal.pone.0238241)
Supplement: S1 Data — (XLSX) [file pone.0238241.s001.xlsx]

## Sheet: Legend
Variable	Definition
ID	Participant ID number
HC condition	The treatment dummy which takes the value of 1 if the subject is in the HC condition and 0 otherwise.
win1	win1 takes the value of 1 If the subject reported "red ball" in Period 1 and 0 otherwise.
win2	win2 takes the value of 1 If the subject reported "red ball" in Period 2 and 0 otherwise.
win3	win3 takes the value of 1 If the subject reported "red ball" in Period 3 and 0 otherwise.
win4	win4 takes the value of 1 If the subject reported "red ball" in Period 4 and 0 otherwise.
win5	win5 takes the value of 1 If the subject reported "red ball" in Period 5 and 0 otherwise.
win6	win6 takes the value of 1 If the subject reported "red ball" in Period 6 and 0 otherwise.
win7	win7 takes the value of 1 If the subject reported "red ball" in Period 7 and 0 otherwise.
win8	win8 takes the value of 1 If the subject reported "red ball" in Period 8 and 0 otherwise.
win9	win9 takes the value of 1 If the subject reported "red ball" in Period 9 and 0 otherwise.
win10	win10 takes the value of 1 If the subject reported "red ball" in Period 10 and 0 otherwise.
Number of wins	The total number of wins (red ball reported) in the 10 periods.
Age	the age of the child subject in years
Female	The gender dummy which takes the value of 1 if the child subject is female and 0 otherwise.
Chinese	The ethnicity dummy which takes the value of 1 if the child subject is Chinese and 0 otherwise.
Singapore Citizen/PR	The resident status dummy which takes the value of 1 if the child subject is a Singaporean or permanent resident and 0 otherwise.
Relationship with the child	The relationship between child subject and the adult who brought the child to the study. It takes the value of 1 if the adult is the chld's mother, 0 if father, and 2 if guardian.

## Sheet: Data
ID	HC condition	win1	win2	win3	win4	win5	win6	win7	win8	win9	win10	Number of wins	Age	Female	Chinese	Singapore Citizen/PR	Relationship
1	1	1	0	1	0	1	0	0	1	0	1	5	4	0	1	1	0
2	1	0	1	0	1	1	1	1	0	1	1	7	3	1	1	1	1
3	0	1	1	1	1	1	1	1	1	1	1	10	5	0	1	1	1
4	0	1	1	1	1	1	0	0	0	1	0	6	5	1	1	1	1
5	0	1	1	1	1	1	1	1	1	1	1	10	5	1	1	1	0
6	0	.	.	.	.	.	.	.	.	.	.	.	.	.	.	.	.
7	1	0	0	0	1	0	1	1	1	1	0	5	4	1	1	1	1
8	1	0	1	0	1	0	1	0	1	0	1	5	6	1	1	1	1
9	1	.	.	.	.	.	.	.	.	.	.	.	.	.	.	.	.
10	1	1	1	1	0	0	1	1	0	1	1	7	5	0	0	1	1
11	1	1	0	0	0	0	0	0	0	1	0	2	5	0	1	1	1
12	1	1	0	1	0	1	0	1	1	1	1	7	5	0	0	1	1
13	0	0	0	0	0	0	1	1	0	0	1	3	4	0	1	1	1
14	0	1	1	1	1	1	1	1	1	1	1	10	4	0	1	1	1
15	0	1	0	1	1	1	1	1	1	1	1	9	4	0	1	1	1
16	1	0	0	1	0	0	1	0	1	0	1	4	4	0	1	1	1
17	0	1	0	1	1	0	1	0	1	0	1	6	6	0	1	1	1
18	0	0	0	1	1	1	1	0	0	1	1	6	5	0	1	1	0
19	1	1	1	0	1	1	1	0	1	1	0	7	5	1	1	1	0
20	0	1	0	1	1	0	0	1	0	1	0	5	4	1	1	1	1
21	1	0	1	1	1	1	0	0	0	1	0	5	4	1	1	1	1
22	0	0	0	1	0	0	0	1	1	1	1	5	5	1	0	0	0
23	0	1	1	1	1	1	1	1	1	1	1	10	6	0	0	1	1
24	0	1	1	1	1	1	1	1	1	1	1	10	4	1	1	1	1
25	1	0	1	0	1	0	0	1	0	1	0	4	4	0	1	1	1
26	0	0	1	1	1	1	1	1	0	1	1	8	4	1	1	1	1
27	1	1	0	1	1	1	1	1	0	1	0	7	4	1	1	1	1
28	0	1	1	1	1	1	1	1	1	1	1	10	5	1	1	1	1
29	0	1	0	1	1	0	1	1	1	1	1	8	4	1	1	1	1
30	1	0	0	1	1	1	0	1	0	1	1	6	5	1	1	1	1
31	1	.	.	.	.	.	.	.	.	.	.	.	.	.	.	.	.
32	0	1	1	1	0	1	1	1	0	1	1	8	4	0	0	1	1
33	0	.	.	.	.	.	.	.	.	.	.	.	.	.	.	.	.
34	0	1	1	0	1	1	0	0	1	0	0	5	4	0	1	1	1
35	0	1	1	1	1	0	0	1	0	0	0	5	4	1	1	1	1
36	1	1	0	1	0	1	0	1	1	0	0	5	4	0	1	1	1
37	0	0	0	1	0	1	1	0	1	0	1	5	5	1	1	1	2
38	0	0	0	0	0	0	0	1	0	0	1	2	5	0	1	1	1
39	0	.	.	.	.	.	.	.	.	.	.	.	.	.	.	.	.
40	1	0	1	0	1	0	1	0	1	0	1	5	4	1	1	1	1
41	0	1	1	0	0	1	1	1	1	1	1	8	4	1	1	1	1
42	0	1	0	1	1	1	1	1	1	1	1	9	6	0	0	1	1
43	0	0	1	1	1	1	0	1	0	1	0	6	3	0	1	1	1
44	0	1	1	1	1	1	0	1	0	0	1	7	4	1	1	1	1
45	1	1	1	0	1	1	1	1	0	1	1	8	6	1	1	1	1
46	1	.	.	.	.	.	.	.	.	.	.	.	.	.	.	.	.
47	1	1	1	1	1	1	1	1	0	1	1	9	4	0	1	1	0
48	1	1	0	0	0	1	0	0	1	0	1	4	6	1	1	1	1
49	0	0	1	0	1	0	1	0	0	1	0	4	6	0	1	1	1
50	0	1	1	1	1	1	1	1	1	1	1	10	4	0	1	1	1
51	1	1	0	1	1	1	1	1	1	1	1	9	5	0	1	1	1
52	1	0	1	0	1	0	1	0	1	0	1	5	4	0	1	1	0
53	1	.	.	.	.	.	.	.	.	.	.	.	.	.	.	.	.
54	0	0	1	0	1	0	0	1	0	0	1	4	5	1	1	1	1
55	1	0	0	0	0	0	1	1	1	1	1	5	5	0	1	1	1
56	0	1	1	0	1	1	1	1	1	1	1	9	5	1	1	1	0
57	1	.	.	.	.	.	.	.	.	.	.	.	.	.	.	.	.
58	0	1	1	1	0	1	1	1	1	1	1	9	4	0	1	1	1
59	0	1	1	1	0	1	0	1	0	1	1	7	4	0	1	1	1
60	1	1	1	1	0	1	0	1	1	1	0	7	4	1	1	1	0
61	0	1	1	1	1	1	1	1	1	1	1	10	6	1	1	1	1
62	1	1	0	0	1	1	1	0	1	1	1	7	5	0	1	1	1
63	1	1	1	0	1	0	0	1	1	0	1	6	6	0	1	1	1
64	0	1	1	1	1	1	0	1	1	1	1	9	6	1	1	1	1
65	1	.	.	.	.	.	.	.	.	.	.	.	.	.	.	.	.
66	1	1	1	1	0	0	0	1	1	0	1	6	5	0	1	1	0
67	1	1	1	1	1	0	1	1	1	1	1	9	6	1	1	1	1
68	1	0	1	0	1	1	0	1	1	1	1	7	5	0	1	1	1
69	0	1	1	0	1	1	1	1	0	1	1	8	5	0	1	1	0
70	1	1	1	1	0	1	1	0	1	1	0	7	6	1	1	1	1
71	1	1	1	1	0	0	1	1	1	0	0	6	5	0	1	1	0
72	1	.	.	.	.	.	.	.	.	.	.	.	.	.	.	.	.
73	0	1	1	1	1	1	1	1	1	1	1	10	4	1	1	1	1
74	1	1	1	1	0	1	1	1	1	1	1	9	6	0	1	1	1
75	0	0	1	1	0	0	1	0	0	0	0	3	6	0	1	1	1
76	0	1	1	1	1	1	0	1	0	0	1	7	5	1	1	1	1
77	0	1	1	1	1	1	1	1	1	1	1	10	6	0	1	1	1
78	1	1	0	1	1	1	1	1	0	0	0	6	5	0	1	1	1
79	1	0	0	0	1	1	0	0	1	1	1	5	5	0	1	1	1
80	1	1	1	1	1	1	1	1	1	1	1	10	4	0	1	1	1
81	1	0	1	0	0	1	0	0	1	0	0	3	6	1	1	1	1
82	1	1	1	0	0	1	0	1	1	1	1	7	6	0	1	1	1
83	0	0	0	1	1	0	1	0	0	0	1	4	5	0	1	1	1
84	0	1	1	0	0	1	0	1	1	1	1	7	5	0	1	1	1
85	1	1	1	1	1	1	0	1	1	1	1	9	4	1	1	1	1
86	1	1	1	1	1	1	1	0	0	0	0	6	6	1	1	1	0
87	0	0	0	1	1	1	1	1	0	1	1	7	5	0	1	1	1
88	0	1	0	1	0	0	0	1	1	1	1	6	5	1	1	1	1
89	0	1	1	0	0	0	0	1	0	0	1	4	6	0	1	1	1
90	0	0	1	0	0	1	1	1	1	0	0	5	6	0	1	1	1
91	0	1	1	1	1	1	0	0	1	1	0	7	5	0	1	1	1
92	1	0	1	1	1	1	0	1	1	0	1	7	6	1	1	1	1
93	0	1	1	0	1	1	0	1	0	1	0	6	6	1	1	1	1
94	1	1	0	1	0	0	1	1	1	0	1	6	6	1	0	1	1
95	0	1	1	1	1	1	1	1	1	1	1	10	3	1	1	1	1
96	0	1	1	1	1	0	0	1	1	1	1	8	5	1	1	1	1
97	1	1	1	0	1	1	1	0	1	0	1	7	6	0	1	1	1
98	0	1	0	1	1	1	0	0	0	1	1	6	3	1	1	1	1
99	1	0	1	1	1	1	0	1	1	0	1	7	3	0	1	1	1
100	0	0	1	0	0	1	1	1	1	1	1	7	4	1	1	1	1
101	1	1	0	0	0	0	0	1	0	1	0	3	6	0	1	1	1
102	0	.	.	.	.	.	.	.	.	.	.	.	.	.	.	.	.
103	0	.	.	.	.	.	.	.	.	.	.	.	.	.	.	.	.
104	1	0	1	1	1	0	1	1	1	1	1	8	4	1	1	1	1
105	0	0	1	1	0	1	1	1	1	1	1	8	5	1	1	1	1
106	1	0	0	1	0	1	1	0	1	0	0	4	3	0	1	1	1
107	0	1	0	1	1	1	1	1	1	1	1	9	6	1	1	1	0
108	1	0	1	0	1	1	1	1	1	1	1	8	4	1	1	1	1
109	0	1	1	0	1	1	0	1	1	1	1	8	5	1	1	1	1
110	1	1	0	1	1	1	1	1	1	1	1	9	8	1	1	1	0
111	1	1	0	1	1	0	1	1	1	1	1	8	7	1	1	1	1
112	0	1	1	1	1	1	1	1	1	1	0	9	5	0	1	1	1
113	1	1	0	1	1	0	1	1	1	0	1	7	7	1	1	1	0
114	1	0	1	0	0	0	0	1	0	1	1	4	5	0	1	1	1
115	0	0	1	0	1	1	0	1	0	1	0	5	4	1	1	1	1
116	1	1	1	1	1	1	1	0	1	0	1	8	5	1	1	1	1
117	1	1	1	1	0	0	1	1	1	1	1	8	6	1	1	1	1
118	1	1	1	1	1	1	1	1	1	1	1	10	6	0	1	1	1
119	0	0	0	0	1	1	0	0	1	1	0	4	6	1	1	1	1
120	1	1	1	1	1	1	1	1	1	1	1	10	6	1	1	1	0
121	0	1	1	1	1	0	1	1	1	1	1	9	3	0	1	1	1
122	0	0	1	0	0	0	0	1	1	1	1	5	3	0	0	1	1
123	1	0	0	1	0	1	0	1	0	1	0	4	6	0	1	1	0
124	0	1	1	1	1	1	1	1	0	1	1	9	3	1	1	1	1
125	0	1	1	0	1	1	0	1	1	1	0	7	7	0	1	1	1
126	1	0	1	0	0	1	0	1	1	1	1	6	4	0	1	1	1
127	0	1	1	1	1	0	1	1	1	1	1	9	4	1	1	1	1
128	1	1	0	1	1	1	0	1	1	1	1	8	5	1	0	1	1
129	1	0	1	0	0	1	1	0	1	0	1	5	5	0	0	1	1
130	1	0	1	1	0	1	1	1	1	1	1	8	5	1	1	1	1
131	0	0	1	0	1	1	0	0	1	0	0	4	6	1	1	1	0
132	1	1	1	1	1	1	1	1	1	1	1	10	5	0	1	1	0
133	0	0	1	0	1	0	1	0	1	1	0	5	4	0	1	1	1
134	0	1	1	1	1	1	1	1	1	1	1	10	5	1	1	1	0
135	0	0	1	0	1	1	1	1	1	1	1	8	4	0	1	1	1
136	1	0	1	1	1	1	0	1	1	1	1	8	7	1	1	1	1
137	0	1	0	0	0	1	0	1	0	0	1	4	4	1	1	1	1
138	0	1	1	1	1	1	1	1	1	1	1	10	3	0	1	1	1
139	1	0	1	0	1	0	1	1	1	1	1	7	4	0	1	1	1
140	1	1	1	1	1	1	1	0	1	1	0	8	5	0	0	1	1
141	0	0	1	1	0	1	1	0	0	1	1	6	5	1	1	1	1
142	1	1	0	1	1	0	0	1	1	1	1	7	5	0	1	1	1
143	0	1	1	1	1	1	1	1	1	1	1	10	3	0	1	1	1
144	0	1	0	1	1	1	1	0	1	1	1	8	4	1	0	0	1
145	1	1	1	1	0	1	0	0	1	1	1	7	7	1	1	1	1
146	1	0	0	0	1	0	1	1	1	1	0	5	6	1	1	1	0
147	1	1	1	1	1	1	1	1	1	1	1	10	8	0	1	1	1
148	0	1	1	1	1	1	1	1	1	1	1	10	6	1	1	1	0
149	0	1	1	1	0	0	1	1	1	1	0	7	7	1	1	1	1
150	0	1	1	1	1	0	1	0	0	1	1	7	7	0	1	1	1
151	0	0	1	1	1	0	1	0	1	0	1	6	3	0	0	1	1
152	1	0	1	1	1	1	0	1	1	1	1	8	4	0	1	1	1
153	0	1	0	1	0	0	1	1	0	1	1	6	4	1	1	1	1
154	1	1	1	1	1	1	1	1	1	1	1	10	7	1	1	1	1
155	0	1	0	0	1	0	1	1	0	1	1	6	3	0	1	1	1
156	1	0	0	1	0	0	1	1	1	1	0	5	4	0	1	1	1
157	1	1	1	1	1	1	1	1	0	1	1	9	5	1	1	1	1
158	0	1	1	1	1	1	1	1	1	1	1	10	4	1	0	1	0
159	1	1	1	1	1	0	1	0	0	1	1	7	5	0	1	1	0
160	0	1	0	0	1	1	1	0	1	0	1	6	3	0	1	1	1
161	1	1	1	0	0	1	1	1	1	0	1	7	5	1	1	1	2
162	0	1	1	1	1	1	1	1	1	1	1	10	6	0	1	1	1
163	1	1	1	1	1	0	1	1	1	1	1	9	6	1	1	1	1
164	1	1	1	0	0	1	1	0	1	1	0	6	8	1	1	1	1
165	0	1	1	1	1	1	1	1	1	1	1	10	8	0	1	1	1
166	0	1	1	1	1	1	1	1	1	1	1	10	7	0	1	1	0
167	1	1	0	1	1	1	0	0	0	0	1	5	7	0	1	1	1
168	.	.	.	.	.	.	.	.	.	.	.	.	.	.	.	.	.
169	0	1	1	1	0	1	1	1	0	0	1	7	6	1	0	1	1
170	1	0	1	1	0	1	0	1	1	0	0	5	8	0	0	1	1
171	0	0	1	1	0	0	1	1	1	1	0	6	5	0	0	1	0
172	0	1	1	1	1	1	1	1	1	1	1	10	4	0	1	1	1
173	0	1	0	1	1	1	1	1	1	1	1	9	3	1	1	1	1
174	1	0	1	0	1	0	1	0	1	0	1	5	5	0	1	1	0
175	0	1	0	1	1	1	0	1	1	1	1	8	4	0	1	1	1
176	1	1	1	1	1	1	1	1	1	1	1	10	6	0	1	1	1
177	1	1	1	1	1	1	1	1	1	1	1	10	6	0	1	1	0
178	0	1	1	1	1	1	1	1	1	1	1	10	4	0	1	1	1
179	0	1	0	1	1	1	0	1	1	1	1	8	4	0	1	1	0
180	1	1	1	1	1	0	0	0	0	1	1	6	5	1	1	1	1
181	1	1	1	1	1	1	1	1	1	1	1	10	7	1	1	1	1
182	0	.	.	.	.	.	.	.	.	.	.	.	.	.	.	.	.
183	1	1	0	1	1	1	1	1	1	1	1	9	5	0	1	1	1
184	1	0	0	1	1	0	0	1	0	1	0	4	8	1	1	1	1
185	1	0	0	0	0	0	1	0	0	1	0	2	6	1	1	1	1
186	1	1	1	1	1	1	1	1	1	1	1	10	6	1	1	1	0
187	1	1	0	0	1	0	1	0	1	0	1	5	8	1	1	1	1
188	1	0	0	0	1	1	0	0	1	1	1	5	8	1	1	1	1
189	0	1	1	1	1	1	1	1	1	1	1	10	3	0	1	1	1
190	0	1	1	1	1	1	1	1	1	1	1	10	3	0	1	1	1
191	0	0	0	1	1	0	1	1	1	1	1	7	3	0	1	1	0
192	1	1	0	0	0	0	0	1	1	1	0	4	4	0	1	1	1
193	1	1	1	1	1	0	0	1	1	0	0	6	4	0	1	1	1
194	1	0	1	1	0	1	0	0	1	1	1	6	7	1	1	1	1
195	1	1	1	1	1	1	0	1	1	1	1	9	5	0	1	1	1
196	1	1	0	0	1	0	1	0	1	0	1	5	5	1	0	1	1
197	1	1	1	0	1	1	1	1	1	1	1	9	5	1	1	1	1
198	0	1	1	1	1	1	1	1	1	1	1	10	6	1	1	1	1
199	0	1	0	1	1	1	0	0	1	0	1	6	5	1	1	1	1
200	1	1	1	1	0	1	0	0	1	1	0	6	8	0	1	1	0
201	0	1	1	1	0	0	0	0	1	1	1	6	5	1	1	1	1
202	0	1	0	1	0	0	1	1	1	0	0	5	8	0	1	1	0
203	1	1	1	1	1	1	0	1	0	1	1	8	7	1	1	1	0
204	0	1	1	0	1	1	1	0	1	1	1	8	3	1	1	1	1
205	0	0	1	1	0	0	1	1	0	1	0	5	8	1	1	1	1
206	0	1	0	0	0	1	1	1	0	1	0	5	4	1	1	1	0
207	0	1	1	1	1	1	1	1	1	1	1	10	5	1	1	1	1
208	0	1	1	1	1	0	1	1	1	1	1	9	5	1	1	1	0
209	0	1	1	1	1	1	1	1	1	1	1	10	3	1	1	1	1
210	1	1	1	1	0	0	1	0	1	0	1	6	7	0	1	1	0
211	1	1	0	0	0	0	0	1	1	1	1	5	4	0	1	1	1
212	0	1	1	0	1	0	1	1	1	0	1	7	6	0	1	1	1
213	1	1	1	1	0	1	1	1	1	1	1	9	4	0	1	1	0
214	1	1	0	0	1	0	1	0	1	0	1	5	4	0	1	1	1
215	1	1	0	1	1	1	0	1	1	1	1	8	4	1	1	1	1
216	1	1	1	1	1	1	0	1	0	0	0	6	3	1	1	1	1
217	0	1	1	1	1	0	1	0	1	1	1	8	5	1	1	1	0
218	1	1	1	1	1	1	1	1	1	1	1	10	3	1	1	1	1
219	0	1	0	1	1	0	1	1	1	0	1	7	6	0	1	1	1
220	0	1	1	1	1	0	1	1	1	1	1	9	6	0	1	1	1
221	1	.	.	.	.	.	.	.	.	.	.	.	.	.	.	.	.
222	0	1	1	1	1	1	1	1	1	1	1	10	7	1	1	1	1
223	0	1	1	0	1	0	1	0	0	1	1	6	5	1	0	1	1
224	0	1	1	1	1	1	1	1	1	1	1	10	7	1	1	1	1
225	0	0	1	1	0	1	0	0	1	0	0	4	5	0	1	1	1
226	0	1	1	1	1	1	1	1	1	1	1	10	6	0	1	1	0
227	1	1	0	1	1	1	0	1	0	1	0	6	3	0	1	1	1
228	1	0	0	1	1	1	1	0	1	1	1	7	4	0	1	1	1
229	1	1	0	1	1	1	0	1	1	1	1	8	3	1	1	1	1
230	0	0	0	1	1	1	1	0	0	1	0	5	7	1	1	1	0
231	1	1	0	0	1	1	1	1	1	1	1	8	4	1	1	1	1
232	0	1	1	0	1	1	0	0	1	0	1	6	7	1	1	1	1
233	1	1	0	0	1	0	1	0	1	0	1	5	4	0	1	1	1
234	1	1	1	1	1	1	1	1	1	1	1	10	4	0	0	1	1
235	1	0	1	1	1	1	0	1	0	1	1	7	5	0	1	1	1
236	0	1	0	1	0	1	1	1	1	0	1	7	5	1	1	1	1
237	1	1	0	1	0	1	0	1	0	1	1	6	5	1	1	1	1
238	1	1	1	1	1	1	1	1	1	1	1	10	3	1	1	1	1
239	0	0	1	0	1	1	1	1	1	0	1	7	6	0	1	1	1
240	0	1	0	1	1	0	1	1	0	1	0	6	7	0	1	1	1
